# Supplementary material for: Competitive Match Running Speed Demands and Impact of Changing the Head Coach in Non-League Professional Football
Source: Sensors (Basel). 2025 Apr 30;25(9):2865. doi: 10.3390/s25092865 (PMC12539376; doi:10.3390/s25092865)
Supplement: Supplementary file 1 [file sensors-25-02865-s001.zip]

Archive with 1 entries (1 files):
- sensors-3562948-supplementary.pdf
